# Supplementary material for: Assembling custom side chains on proteoglycans to interrogate their function in living cells
Source: Nat Commun. 2020 Nov 20;11:5915. doi: 10.1038/s41467-020-19765-y (PMC7679400; doi:10.1038/s41467-020-19765-y)
Supplement: Supplementary file 4 — Source Data [file 41467_2020_19765_MOESM4_ESM.xlsx]

## Sheet: Figure 1
Figure 1b	anti-glypican 3
Figure 1c	anti-glypican 3

## Sheet: Figure 2
Figure 2b	anti-glypican 3
Figure 2d
	original data			Relative intensity			average	error value
1	542	401	653	5.3	4	6.5	5.26667	1.25033
2	1146	962	1074	11.2	9.4	10.5	10.3667	0.907377
3	839	460	624	8.2	4.5	6.1	6.26667	1.85562
4	11255	9413	10027	110	92	98	100	9.16515

## Sheet: Figure 4
Figure 4a
	original data			average	error value	p value
pCMV6XL4	1.58	1.58	1.47	1.54333	0.0635085
wt GPC3	6.51	6.58	5.67	6.25333	0.506392	8.95534e-05
GPC3-O	1.93	1.91	1.71	1.85	0.121655	0.0179863
GPC3-O HS DP2	2.02	2.23	1.85	2.03333	0.190351	0.0133759
GPC3-O HS DP4	2.13	2.48	2.58	2.39667	0.236291	0.00378748
GPC3-O HS DP6	3.09	2.846	2.57	2.83533	0.260164	0.00112139
GPC3-O HS DP8	3.29	3.48	3.02	3.26333	0.231157	0.000241051
GPC3-O HS DP10	3.56	3.29	3.27	3.37333	0.161967	5.33779e-05
GPC3-O HS DP12	4.42	4.48	3.95	4.28333	0.29023	8.9792e-05
GPC3-O HS DP14	5.13	5.39	4.49	5.00333	0.463177	0.000213479
GPC3-O HS Fr.2	4.69	4.85	4.63	4.72333	0.113725	1.86972e-06
GPC3-O HS Fr.1	5.1	5.56	4.98	5.21333	0.306159	3.45663e-05
Figure 4b
	original data			average	error value	p value
pCMV6XL4	1.52523	1.42	1.54	1.49508	0.0654372
wt GPC3	7.13143	6.67	7.03	6.94381	0.24249	2.99577e-06
GPC3-O	1.72101	1.83	1.97	1.84034	0.124815	0.0132281
GPC3-O HA DP14	1.92138	1.71	1.95	1.86046	0.131085	0.0124518
GPC3-O CS DP14	3.69883	3.45	3.19	3.44628	0.254436	0.000210547
GPC3-O DS DP14	3.04	3.45	3.65	3.38	0.310966	0.00050615
GPC3-O Hep DP14	6.85	6.42	6.94	6.73667	0.277909	5.83013e-06
GPC3-O HS DP14	5.03	5.01	5.56	5.2	0.311929	3.59184e-05
Figure 4c
	original data			average	error value	p value
pCMV6XL4	1.27	1.41	1.36	1.34667	0.070946
wt GPC3	6.7	5.72	7.55	6.65667	0.915769	0.000559156
GPC3-O	1.42	1.61	1.63	1.55333	0.115902	0.0579353
GPC3-O HS DP14	5.18	5.1	6.6	5.62667	0.84388	0.000938651
GPC3-S495C	1.72	1.58	1.59	1.63	0.0781025	0.00965429
GPC3-S495C HS DP14	4.01	3.27	3.7	3.66	0.371618	0.000449837
GPC3-S509C	1.42	1.63	1.53	1.52667	0.10504	0.069719
GPC3-S509C HS DP14	3.1	3.74	3.82	3.55333	0.394631	0.000676307
Figure 4e
	original intensity			Relative intensity			average	error value
1	3254	3572	2878	18.336	20.131	16.21	18.2257	1.96283
2	17747	18852	16638	99.9937	106.23	93.751	100	6.2395
3	10298	7281	8696	58.03	41.032	49	49.354	8.50453
4	15303	16332	16739	86.232	92.031	94.323	90.862	4.17025
Figure 4f
	original data (OD450nm)			average	error value	p value
pCMV6XL4	0.0136	0.0123	0.0142	0.0133667	0.000971253
wt GPC3	0.193	0.216	0.1897	0.1993	0.0141905	2.25373e-05
GPC3DGAG	0.09	0.12	0.087	0.099	0.0182483	0.00125303
GPC3-O	0.093	0.096	0.106	0.0995	0.00562939	1.27736e-05
GPC3-O HS DP2	0.198	0.201	0.223	0.207267	0.0137191	1.66879e-05
GPC3-O HS DP14	0.102	0.098	0.112	0.104303	0.00696405	2.35172e-05

## Sheet: Figure 5
Figure 5c
	original data			average	error value	p value
pCMV6XL4	5.78	5.12	4.96	5.28667	0.434665
wt GPC3	2.24	2.45	1.95	2.21333	0.251064	0.000447548
GPC3-O	4.13	4.21	4.26	4.2	0.0655744	0.0128304
GPC3-O HA DP14	4.09	3.55	3.8	3.81333	0.270247	0.00756591
GPC3-O CS DP14	3.58	3.01	3.295	3.295	0.285	0.00267455
GPC3-O DS DP14	3.62	2.99	3.45	3.35333	0.325935	0.00351725
GPC3-O Hep DP14	2.45	2.09	2.75	2.43	0.330454	0.000821922
GPC3-O HS DP14	2.45	2.59	2.55	2.53	0.072111	0.000411444
Figure 5e
	original intensity			Relative intensity			average	error value
1	5362	5696	4993	18.336	20.131	16.21	18.2257	1.96283
2	3180	3620	2752	100	106.23	93.751	99.9937	6.2395
3	836	766	884	58.03	41.032	49	49.354	8.50453
4	4623	4934	4296	86.232	92.031	94.323	90.862	4.17025

## Sheet: Figure 6
Figure 6b
	original data (OD405nm)			average	error value
FZD-7 N3	0.001	0	0.001	0.000666667	0.00057735
GPC3-AlkyneHS N3	0.115	0.112	0.11	0.112333	0.00251661
GPC3-O FZD-7 N3	0.033	0.036	0.033	0.034	0.00173205
GPC3-AlkyneHS FZD-7	0.036	0.033	0.036	0.035	0.00173205
GPC3-AlkyneHS FZD-7 N3	1.17	1.145	1.207	1.174	0.0311929
Figure 6c	anti-Frizzled 7
Figure 6d	anti-glypican 3

## Sheet: Supplementary Figure 1
	original data (OD405nm)			average	error value
FGE	0.009	0.006	0.01	0.00833333	0.00208167
GPC3-S495C	0.023	0.022	0.021	0.022	0.001
GPC3-S495C+FGE	0.078	0.088	0.064	0.0766667	0.0120554
GPC3-S509C	0.022	0.016	0.022	0.02	0.0034641
GPC3-S509C+FGE	0.084	0.063	0.073	0.0733333	0.010504
GPC3-O	0.018	0.021	0.019	0.0193333	0.00152753
GPC3-O+FGE	0.118	0.12	0.117	0.118333	0.00152753

## Sheet: Supplementary Figure 8
Supplementary Figure 8a
		Fluorescence intensity			average	error value
	nagative control	98	112	75	95	18.6815
	HaHS oligo	310	270	370	316.667	50.3322
	BioHaHS oligo	5150	4980	5320	5150	170
Supplementary Figure 8b
		Fluorescence intensity			average	error value
	nagative control	65	87	95	82.3333	15.5349
	HaHS oligo	175	225	278	226	51.5073
	AlkyneHaHS oligo	1856	2057	2321	2078	233.21

## Sheet: Supplementary Figure 9
Supplementary Figure 9a
	FITC intensity			Relative intensity			average	error value
0 μM	392	402	389	2.08282	2.13705	2.06953	2.09647	0.0357653
0.1 μM	4612	4425	4298	24.5176	23.5235	22.8483	23.6298	0.839682
0.25μM	8761	8524	8291	46.5738	45.3139	44.0753	45.321	1.24928
0.5 μM	12368	11325	10341	65.7488	60.2041	54.9732	60.3087	5.38857
1 μM	19611	18652	19541	104.253	99.1547	103.881	102.429	2.84205
2 μM	16375	18812	21246	87.0501	100.005	112.945	100	12.9472
Supplementary Figure 9b
	FITC intensity			Relative intensity			average	error value
0h	391	392	389	1.95964	1.96465	1.94961	1.95797	0.00625089
0.5h	3818	3812	3607	19.1353	19.1052	18.0778	18.7728	0.491577
1h	6680	6685	6752	33.4792	33.5043	33.8401	33.6079	0.16452
2h	9521	9852	8901	47.7179	49.3769	44.6106	47.2351	1.97555
4h	18588	17820	17577	93.1605	89.3114	88.0935	90.1884	2.15956
8h	19778	19313	20767	99.1246	96.7941	104.081	100	3.03872
Supplementary Figure 9c
	OD 570nm			Relative intensity			average	error value
0h	1.109	1.222	1.112	96.6028	106.446	96.8641	100	5.60906
1h	1.196	1.025	1.132	105.143	90.1099	99.5165	98.2564	7.59529
2h	1.089	1.009	1.056	95.7363	88.7033	92.8352	92.4249	3.53439
4h	0.965	0.988	0.948	84.8352	86.8571	83.3407	85.011	1.76482
6h	0.906	0.912	0.907	79.6484	80.1758	79.7363	79.8535	0.282598
8h	0.831	0.795	0.845	73.0549	69.8901	74.2857	72.4103	2.26761
Supplementary Figure 9d
	FITC intensity			Relative intensity			average	error value
0h	16362	15652	15293	103.761	99.258	96.9814	100	3.44993
4h	12898	13052	12859	81.7934	82.77	81.5461	82.0365	0.64716
8h	10030	9641	9989	63.6058	61.1389	63.3458	62.6969	1.35544
12h	7352	7532	7330	46.6231	47.7646	46.4836	46.9571	0.702779
24h	4753	4582	4751	30.1414	29.057	30.1287	29.7757	0.622453
48h	1226	1226	1222	7.77475	7.77475	7.74938	7.76629	0.0146452

## Sheet: Supplementary Figure 10
Supplementary Figure 10	anti-glypican 3

## Sheet: Supplementary Figure 11
Supplementary Figure 11a
	original data			average	error value	p value
pCMV6XL4	1.25	1.58	1.56	1.46333	0.185023
wt GPC3	6.01	5.9	5.46	5.79	0.291033	2.65336e-05
GPC3-O	1.76	1.84	1.64	1.74667	0.100664	0.0802644
GPC3-O HA DP4	1.99	2.09	1.69	1.92333	0.208167	0.0458944
GPC3-O HA DP8	1.91	2.12	1.87	1.96667	0.134288	0.0188861
GPC3-O HA DP10	1.65	1.65	1.73	1.67667	0.046188	0.124719
GPC3-O HA DP12	1.94	2.16	1.67	1.92333	0.245425	0.0605393
GPC3-O HA DP14	1.99	2.1	2.57	2.22	0.308058	0.0218275
GPC3-O HA Fr.2	1.67	1.97	2.02	1.88667	0.189297	0.0503285
GPC3-O HA Fr.1	2.2	2.12	2.27	2.19667	0.0750555	0.00313013
Supplementary Figure 11b
	original data			average	error value	p value
pCMV6XL4	1.45	1.48	1.46	1.46333	0.0152753
wt GPC3	6.01	5.9	5.46	5.79	0.291033	1.35858e-05
GPC3-O	1.76	1.84	1.64	1.74667	0.100664	0.00852359
GPC3-O CS DP4	1.66	1.81	1.64	1.70333	0.0929157	0.0115592
GPC3-O CS DP8	1.81	1.65	1.72	1.72667	0.0802081	0.00503712
GPC3-O CS DP10	2.16	2.22	2.02	2.13333	0.102632	0.000363892
GPC3-O CS DP12	2.5	2.41	2.21	2.37333	0.148436	0.000454505
GPC3-O CS DP14	2.75	3.04	2.79	2.86	0.157162	0.000105892
GPC3-O CS Fr.2	2.85	3.22	2.94	3.00333	0.192959	0.000160702
GPC3-O CS Fr.1	2.85	2.91	3.31	3.02333	0.250067	0.000419158
Supplementary Figure 11c
	original data			average	error value	p value
pCMV6XL4	1.55	1.44	1.39	1.46	0.0818535
wt GPC3	6.01	5.9	5.46	5.79	0.291033	1.56733e-05
GPC3-O	1.76	1.84	1.64	1.74667	0.100664	0.0186668
GPC3-O DS DP4	1.85	1.62	1.66	1.71	0.122882	0.0426973
GPC3-O DS DP8	1.75	1.79	1.73	1.75667	0.0305505	0.00417708
GPC3-O DS DP10	1.93	2.14	2.43	2.16667	0.251064	0.00977011
GPC3-O DS DP12	2.58	2.25	2.29	2.37333	0.180093	0.00132591
GPC3-O DS DP14	2.76	3.22	2.57	2.85	0.334215	0.00219589
GPC3-O DS Fr.2	3.49	3.07	3.43	3.33	0.227156	0.000178632
GPC3-O DS Fr.1	3.27	3.33	3.22	3.27333	0.0550757	5.80323e-06
Supplementary Figure 11d
	original data			average	error value	p value
pCMV6XL4	1.345	1.42	1.84	1.535	0.266786
wt GPC3	6.36	6.74	6.15	6.41667	0.299054	2.89054e-05
GPC3-O	2.37	2.28	2.45	2.36667	0.085049	0.00678237
GPC3-O Hep DP4	2.62	2.49	2.72	2.61	0.115326	0.00307352
GPC3-O Hep DP8	3.5	4.06	3.91	3.82333	0.289885	0.000528347
GPC3-O Hep DP10	4.89	4.62	4.16	4.55667	0.369098	0.000333155
GPC3-O Hep DP12	6.47	6.98	5.49	6.31333	0.757254	0.000493371
GPC3-O Hep DP14	6.04	5.83	6.53	6.13333	0.359212	5.74841e-05

[truncated: 2 more sheets: Supplementary Figure 12, Supplementary Figure 13]
